# Supplementary material for: Elucidating the Anti-Tumorigenic Efficacy of Oltipraz, a Dithiolethione, in Glioblastoma
Source: Cells. 2022 Sep 29;11(19):3057. doi: 10.3390/cells11193057 (PMC9562012; doi:10.3390/cells11193057)
Supplement: Supplementary file 1 [file cells-11-03057-s001.zip]

Archive with 1 entries (1 files):
- cells-1799615-supplementary.pdf
